# Supplementary material for: Ejaculate investment and attractiveness in the stalk-eyed fly, Diasemopsis meigenii
Source: Ecol Evol. 2013 Apr 18;3(6):1529–38. doi: 10.1002/ece3.544 (PMC3686189; doi:10.1002/ece3.544)
Supplement: Supplementary file 2 [file ece30003-1529-SD2.txt]

Appendix 1: Calculation ofsperm contentusing pixel counting 
 
Spermoverlap with one another within the spermatophore, makingsperm number 
verydifficult to quantify. Therefore aprogramme was designed and written byBrian 
K. Birge (NASA) for estimatingthe percentage areaof a spermatophore occupied by
sperm usingthenumerical computingenvironment Matlab.  
 
The programme analyses digital images of spermatophoresand counts pixels based 
upon brightness. Sperm aredistinguishable as theyare typicallypaler thanthe 
surroundingimages. Whenmakingmeasurements we equalisedthe image contrast 
and converted thecolours to greyscale. Theboundaryof the spermatophore 
excludingthe tubular neck was manuallymarked. An arbitrarythreshold was then 
chosen which on visual inspection classified sperm and non-sperm accurately. If the 
sperm were dispersed through aspermatophore then we were able to definea sub-
region of the spermatophore within which to countsperm pixels. This improved 
accuracybyavoidingthe mis-countingof paler pixels as sperm in regions of the
spermatophorewhere visual inspection revealed that there were none. 
 
The programme returned the percentage of the total spermatophore areathat was 
occupied bysperm pixels. Usingour independentmeasurements of sperm content
(see Materials andMethods)we converted these percentages into absolute 
measurements, usingthe followingequation, 
 
           
               (     )                 
   
 
 Appendix 2: Model ofoptimal sperm allocation
 
Background
 
Suppose thereare two types of females inthe population: a proportion qof normal 
females, anda remainingproportion 1 – qof super-fecund females. The normal 
females have fecundity1, while thesuper-fecund females have fecundity1 + h.
 
Strategy
 
A male’s strategyis a vector s =(s1,ss) describingthe quantityof resources he will 
assign to amatingwith female types 1 and 2. Since boths1and s2must be positive 
real numbers, we can characterise a male’s strategyas beingt=(s1,x), where x  is 
the (positive real)coefficient such that s2= x s1. 
 
Males have two keyparameters, theirquantityof resources allocatedto reproduction 
R, andthe resource cost that theymustpayto obtain a mating, c.A male’s strategy
willbe conditional upon these parameters, sothatit will be a function s[R,c]. The
optimal strategyfor a male depends uponwhat the rest of the populationis doing. 
Wedenotethe mean population strategyas 
s  (s1,ys1)
, where y is the (positive real)
coefficient such that 
ys1  s2
.
 
Fitness function
 The fitness function for a male with resourcesR, and costc (hereafter referred to as 
an (R,c)-male) playingstrategys[R,c] is defined as,
 
W[s,R,c s] n[s,R,c]v[s,R,c s],
 
 
where n[s,R,c] is theexpected number of matings, and 
v[s,R,c s]
 is the expected 
success per mating. If we denotethe partial derivatives of W with respect to s1and 
to s2byW1andW2respectively, then astrategys can onlybe a best replyto a 
populationmeanstrategy
s
 if,
 
W1[s,R,c s]W2[s,R,c s] 0
, 
 
and we also have that for i=1,2,
 
Wi[s,R,c s] ni[s,R,c]v[s,R,c s] n[s,R,c]vi[s,R,c s]
 
 
where ni and vi refer topartial derivatives with respect to i.
 
Number of matings 
 
Wedefine the expected number of matings by, 
 
n[s,R,c]
R
c qs1  (1 q)s2
. 
 This is the ratio of the quantityof resources that the male possesses to the average 
quantityof resources he usesper mating. This is an approximation to the expected 
number of matings given s, R, and c, but simulationsshowed it to be a reasonable
approximation under a range of reasonableparameter values (results not shown). 
 
Wethen have, 
 
n1[s,R,c]
qR
(c qs1  (1 q)s2 )
2
, 
n2[s,R,c]
(1 q)R
(c qs1  (1 q)s2 )
2
, 
(1)
 
so that 
n2 n1  (1 q) q
. 
 
Success per mating 
 
The expected success per matingis then defined as 
 
v[s,R,c s ]
n ken
k!
qs1
s1  ks1

(1 q)(1 h)s2
s2  ks2



k0


. 
 
The term in brackets inthe summandrepresents the expected success from mating
with a randomlychosen femalewho also mates with k other males. With a probability
q this female is a normal female,and the focal male invests s1resources and
receives expected success 
s1 (s1  ks1)
, which is the proportion of total sperm the female receives that belongs to him.With a probability(1 – q), thefemale is super-
fecund, andthefocal male invests s2resources and receives expected success 
((1 h)s2 ) (s2  ks2 )
, which is the proportion of total sperm the female receives that
belongs tohim multiplied byher fecunditycoefficient1 + h.
 
Wethen have that,
 
v1[s1,R,c s1]
n ken
k!
qks1
s1  ks1 
2






k0


, 
v2[s2 ,R,c s2 ]
n ken
k!
(1 q)(1 h)ks2
s2  ks2 
2






k0



n ken
k!
(1 q)(1 h)kys1
xs1  kys1 
2






k0



1 q
q
1 h
y
v1 x y s1,R,c s1 
,
 
(2)
 
Analysis
 
Suppose thereexists an evolutionarystable strategy(ESS) 
s  (s1
,s2
)
 for each 
combination (R,c), andsuppose thepopulation is playingthis strategy. Thenthe 
mean populationstrategywill be 
s  (s1
,s2
) (s1
,ys1
)
. Since itis an ESS, this 
strategymust be abest replyto itself, i.e. for all(R,c) combinations,
 
W1 s
[R,c],R,c s



 W2 s
[R,c],R,c s 

  0
. 
 Since W1=0,
 
n1[s
,R,c]v[s,R,c s] n[s,R,c]v1[s1
,R,c s1
] 0
, 
 
which gives, 
 
v[s,R,c s

]
n[s,R,c]v1[s1
,R,c s1
]
n1[s
,R,c]
.
 
(3)
 
Also,
 
n2[s
,R,c]v[s,R,c s

] n[s,R,c]v2[s2
,R,c s2
] 0
, 
 
which means, from (2) and (3),and then (1), 
 
1 h
y

v1[s1
,R,c s1
]
v1 x
 y s1,R,c s1 
. 
(4)
 
Since v1is a sum of positive decreasingfunctions of s1, it is itself positive and 
decreasingin s1.Equation (4) shows that if 
y  (1 h)
, then 
x  y
 for all (R,c). But 
this is a contradiction because then the meanpopulationstrategyfor the population 
is not equal to
ys2

. A similar contradiction occursif 
y  (1 h)
. Therefore if anESS exists it must have 
x  y 1 h
 for all(R,c), which implies that allmales mustinvest 
(1 + h) timesas much sperm in super-fecund females astheydo in normal females. 
 
It canbeproven that the ESSstrategyexists and is always of this form, and also that 
it will always increase in c and be independent of R, butthese details have been 
discussedpreviouslyin (Tazzyman et al. 2009) andare notnecessaryhere. 
 
